# Supplementary material for: Gene Amplification as a Mechanism of Yeast Adaptation to Nonsense Mutations in Release Factor Genes
Source: Genes (Basel). 2021 Dec 19;12(12):2019. doi: 10.3390/genes12122019 (PMC8701342; doi:10.3390/genes12122019)
Supplement: Supplementary file 1 [file genes-12-02019-s001.zip]

Archive with 2 entries (2 files):
- 2021-dec-12 - Yeast CNV paper SI.pdf
- File_S1_plasmids.zip
